# Supplementary material for: Elevated TGF β2 serum levels in Emery-Dreifuss Muscular Dystrophy: Implications for myocyte and tenocyte differentiation and fibrogenic processes
Source: Nucleus. 2018 May 18;9(1):292–304. doi: 10.1080/19491034.2018.1467722 (PMC5973167; doi:10.1080/19491034.2018.1467722)
Supplement: Suppl_Material.zip [file kncl-09-01-1467722-s001.zip]

Archive with 1 entries (0 files):
- Suppl Material/
